# Supplementary material for: Novel artificial selection method improves function of simulated microbial communities
Source: PLoS Comput Biol. 2026 Jan 13;22(1):e1013863. doi: 10.1371/journal.pcbi.1013863 (PMC12829962; doi:10.1371/journal.pcbi.1013863)
Supplement: S1 Table — P-values for Figs 2A-B and S3A-B a Wilcoxon signed-rank test of difference in maximum degradation between methods. (XLSX) [file pcbi.1013863.s001.xlsx]

## Sheet: Sheet1
Method 1	Method 2	p-value (IBM)	p-value (ODE)
DS	-	4e-10	4e-10
DS	PS	8e-10	8e-10
DS	MS	8e-10	-
DS	PIS	1e-09	2e-08
DS	MIS	8e-10	-
DS	DR	8e-10	8e-10
DS	NS	8e-10	8e-10
PS	-	1	1
PS	MS	1e-07	-
PS	PIS	4e-09	7e-05
PS	PR	8e-10	3e-09
PS	NS	8e-10	0.1
MS	-	1	-
MS	MIS	0.67	-
MS	MR	8e-10	-
MS	NS	0.3	-
PIS	-	9e-06	0.8
MIS	-	1	-
