# Supplementary material for: Novel artificial selection method improves function of simulated microbial communities
Source: PLoS Comput Biol. 2026 Jan 13;22(1):e1013863. doi: 10.1371/journal.pcbi.1013863 (PMC12829962; doi:10.1371/journal.pcbi.1013863)
Supplement: S2 Table — P-values for Figs 2C-D and S3C-D a Wilcoxon signed-rank test of difference in degradation ranks between methods. (XLSX) [file pcbi.1013863.s002.xlsx]

## Sheet: Sheet1
Method 1	Method 2	p-value (IBM)	p-value (ODE)
DS	PS	8e-10	7e-10
DS	MS	8e-10	-
DS	PIS	8e-10	7e-10
DS	MIS	8e-10	-
DS	DR	8e-10	8e-10
DS	NS	8e-10	7e-10
PS	MS	0.0001	-
PS	PIS	3e-08	0.0007
PS	PR	2e-09	7e-07
PS	NS	8e-10	3e-06
MS	MIS	0.08	-
MS	MR	2e-08	-
MS	NS	2e-09	-
