# Supplementary material for: Novel artificial selection method improves function of simulated microbial communities
Source: PLoS Comput Biol. 2026 Jan 13;22(1):e1013863. doi: 10.1371/journal.pcbi.1013863 (PMC12829962; doi:10.1371/journal.pcbi.1013863)
Supplement: S3 Table — P-values from a Wilcoxon signed-rank test of difference in total investment in communities, between methods for Figs 3A-B and S4A-B. (XLSX) [file pcbi.1013863.s003.xlsx]

## Sheet: Sheet1
Method 1	Method 2	p-value (IBM)	p-value (ODE)
DS	PS	6e-09	8e-10
DS	MS	8e-10	-
DS	PIS	8e-10	8e-10
DS	MIS	8e-10	-
DS	DR	8e-10	0.0006
DS	NS	8e-10	8e-10
PS	MS	1e-09	-
PS	PIS	0.1	0.01
PS	PR	2e-08	0.5
PS	NS	8e-10	0.3
MS	MIS	0.13	-
MS	MR	1e-09	-
MS	NS	1e-05	-
